# Supplementary material for: Systematic Review: Exploring Inter-Species Variability in Diabetes Mellitus for Translational Medicine
Source: Life (Basel). 2025 Dec 31;16(1):64. doi: 10.3390/life16010064 (PMC12843455; doi:10.3390/life16010064)
Supplement: Supplementary file 1 [file life-16-00064-s001.zip]

Archive with 1 entries (1 files):
- life-4052547-supplementary.pdf
